# Supplementary material for: Pro-Inflammatory Derangement of the Immuno-Interactome in Heart Failure
Source: Front Immunol. 2022 Mar 15;13:817514. doi: 10.3389/fimmu.2022.817514 (PMC8964981; doi:10.3389/fimmu.2022.817514)
Supplement: Supplementary file 2 [file DataSheet_2.csv]

SampleId	Age	HistoryHF	LVEF	CategoryHFPEF_HFREF	Gender
heart_failure_032	51	Yes	50	HFpEF	M
heart_failure_031	51	Yes	58	HFpEF	M
heart_failure_030	52	Yes	20	HFrEF	M
heart_failure_029	54	Yes	30	HFrEF	M
heart_failure_028	70	Yes	43	HFmrEF	F
heart_failure_027	59	Yes	15	HFrEF	M
heart_failure_026	63	Yes	60	HFpEF	M
heart_failure_025	54	Yes	55	HFpEF	M
heart_failure_024	77	Yes	55	HFpEF	M
heart_failure_023	50	Yes	65	HFpEF	M
heart_failure_022	81	Yes	50	HFpEF	M
heart_failure_021	59	Yes	60	HFpEF	M
heart_failure_020	72	Yes	45	HFmrEF	M
heart_failure_019	55	Yes	40	HFrEF	M
heart_failure_018	61	Yes	50	HFpEF	M
heart_failure_017	64	Yes	48	HFmrEF	F
heart_failure_016	59	Yes	60	HFpEF	F
heart_failure_015	54	Yes	40	HFrEF	M
heart_failure_014	54	Yes	45	HFmrEF	M
heart_failure_013	70	Yes	40	HFrEF	M
heart_failure_012	63	Yes	28	HFrEF	M
heart_failure_011	49	Yes	33	HFrEF	M
heart_failure_010	58	Yes	50	HFpEF	M
heart_failure_009	77	Yes	67	HFpEF	M
heart_failure_008	71	Yes	50	HFrEF	M
heart_failure_007	58	Yes	50	HFrEF	M
heart_failure_006	64	Yes	55	HFpEF	M
heart_failure_005	39	Yes	62	HFpEF	M
heart_failure_004	49	Yes	45	HFrEF	M
heart_failure_003	74	Yes	41	HFrEF	M
heart_failure_002	58	Yes	18	HFrEF	M
heart_failure_001	37	Yes	41	HFrEF	M
healthy_control_018	68	HC	NA	HC	M
healthy_control_017	74	HC	NA	HC	M
healthy_control_016	80	HC	NA	HC	F
healthy_control_015	60	HC	NA	HC	M
healthy_control_014	68	HC	NA	HC	F
healthy_control_013	74	HC	NA	HC	F
healthy_control_012	63	HC	NA	HC	F
healthy_control_011	78	HC	NA	HC	M
healthy_control_010	62	HC	NA	HC	F
healthy_control_009	64	HC	NA	HC	F
healthy_control_008	63	HC	NA	HC	M
healthy_control_007	66	HC	NA	HC	M
healthy_control_006	41	HC	NA	HC	M
healthy_control_005	61	HC	NA	HC	M
healthy_control_004	57	HC	NA	HC	M
healthy_control_003	72	HC	NA	HC	M
healthy_control_002	47	HC	NA	HC	M
healthy_control_001	47	HC	NA	HC	M
