# Supplementary material for: Pro-Inflammatory Derangement of the Immuno-Interactome in Heart Failure
Source: Front Immunol. 2022 Mar 15;13:817514. doi: 10.3389/fimmu.2022.817514 (PMC8964981; doi:10.3389/fimmu.2022.817514)
Supplement: Supplementary file 3 [file DataSheet_3.csv]

Metal	Antibody	Clone	Vendor
89	CD45A	HI30	Fluidigm	Pan Lymphocyte marker used for barcoding
112/114	CD14	TüK4	Lifetechnologies	Monocyte/DC surface marker
115	CD45B	HI30	Biolegend	Pan Lymphocyte marker used for barcoding
139	CD3	145-2C11	Biolegend	T cell surface marker
141	CD28	37.51	Biolegend	T cell surface marker
142	CD45RO	UCHL1	Biolegend	Memory T cell surface marker
143	CD45C	HI30	Biolegend	Pan Lymphocyte marker used for barcoding
144	CD8	SK1	Biolegend	T cell surface marker
146	TCR-gd	B1	Biolegend	Gamma delta T cell surface marker
147	PD-1	EHI12.2H7	Biolegend	Immune checkpoint T cell surface marker
148	CD4	SK3	Biolegend	CD4 T cell surface marker
149	cMET		Biolegend	chemokine/cytokine receptor
150	PE-(IL-22)	2G12A41	Biolegend	Pro-Inflammatory cytokine
151	TNF-a	MAb11	Biolegend	Pro-Inflammatory cytokine
152	CD31		Biolegend	chemokine/cytokine receptor
153	CD25	3C7	Biolegend	T cell surface marker
154	CD27	O323	Biolegend	Memory T/B cell marker
155	CCR7	G043H7	Biolegend	chemokine/cytokine receptor
156	IL-4	11B11	Biolegend	Anti- Inflammatory cytokine
157	CCR4	L291H4	Biolegend	chemokine/cytokine receptor
158	IL-10	JES3-9D7	Biolegend	Anti- Inflammatory cytokine
159	CD45D	HI30	Biolegend	Pan Lymphocyte marker used for barcoding
160	CD223	11C3C65	Biolegend	T cell surface marker
161	CD56	NCAM16.2	BD bioscience	NK cell Marker
162	CD62L	DREG56	Biolegend	chemokine/cytokine receptor
163	CXCR3	G025H7	Biolegend	chemokine/cytokine receptor
164	CD161	HP-3G10	Biolegend	Innate like lymphoid cell marker
165	FoxP3	PCH101	Ebioscience	T cell surface marker
166	CXCR5	J252D4	Biolegend	chemokine/cytokine receptor
167	Va7.2		Biolegend	MAIT cell marker
168	IFN-y	B27	Biolegend	Pro-Inflammatory cytokine
169	IL-17A	BL168	Biolegend	Pro-Inflammatory cytokine
170	CCR6	G034E3	Biolegend	chemokine/cytokine receptor
172	IL-21	3A3-N2	Biolegend	Pro-Inflammatory cytokine
173	GranzymeB	16G6	Biolegend	Pro-Inflammatory cytokine
174	CX3CR1	K0124E1	Biolegend	chemokine/cytokine receptor
175	CD154	24-31	Biolegend	T cell surface marker
176	CD69	FN50	Biolegend	T and B cell Activation marker
209	CD16	3G8	Fluidigm	Monocyte/DC surface marker
191/193	DNA Ir Intercalator		Fluidigm	Nuclear staining
