# Supplementary material for: Pro-Inflammatory Derangement of the Immuno-Interactome in Heart Failure
Source: Front Immunol. 2022 Mar 15;13:817514. doi: 10.3389/fimmu.2022.817514 (PMC8964981; doi:10.3389/fimmu.2022.817514)
Supplement: Supplementary file 4 [file DataSheet_4.csv]

Metal	Antibody	Clone	Vendor	Functional group
89	CD45A	HI30	Fluidigm	Pan Lymphocyte marker used for barcoding
112/114	CD14	TüK4	Lifetechnologies	Monocyte/DC surface marker
115	CD45B	HI30	Biolegend	Pan Lymphocyte marker used for barcoding
139	CD3	145-2C11	Biolegend	T cell surface marker
141	CD19	HIB19	Biolegend	B cell surface marker
142	CD45RO	UCHL1	Biolegend	Memory T cell surface marker
143	IL-6	MQ2-13A5	Biolegend	Pro-Inflammatory cytokine
144	CD8	SK1	Biolegend	CD8 T cell surface marker
145	TGF-b	TW4-6H10	Biolegend	Pro-Inflammatory cytokine
146	IgD	11.26c.2a	Biolegend	B cell surface marker
147	CD20	2H7	Biolegend	B cell surface marker
148	CD4	SK3	Biolegend	CD4 T cell surface marker
149	biotin (IL-1beta)	HIb-98	Biolegend	Pro-Inflammatory cytokine
150	HLADR	L-243	Biolegend	Monocyte/DC surface marker (Antigen presentation), and T cell activation marker
151	TNF-a	MAb11	Biolegend	Pro-Inflammatory cytokine
152	CD24	MI/69	Biolegend	B cell surface marker
153	CCR2		Biolegend	chemokine/cytokine receptor
154	CD27	O323	Biolegend	Memory T/B cell marker
155	CCR7	G043H7	Biolegend	chemokine/cytokine receptor
156	IL-4	11B11	Biolegend	Anti- Inflammatory cytokine
157	CD11c	3.9	Biolegend	Monocyte/DC surface marker
158	IL-10	JES3-9D7	Biolegend	Anti- Inflammatory cytokine
159	CD45C	HI30	Biolegend	Pan Lymphocyte marker used for barcoding
160	IgM	MHM88	Biolegend	B cell surface marker
161	CD11b	ICRF44	BD bioscience	Monocyte/DC surface marker
162	IL-8	BH0514	Biolegend	Pro-Inflammatory cytokine
163	CXCR3	G025H7	Biolegend	chemokine/cytokine receptor
164	CD161	HP-3G10	Biolegend	Innate like lymphoid cell marker
165	CD103	Ber-ACT8	Biolegend	chemokine/cytokine receptor
166	CXCR5	J252D4	Biolegend	chemokine/cytokine receptor
167	CD38	clone 90	Biolegend	Monocyte/DC surface marker
168	IFN-y	B27	Biolegend	Pro-Inflammatory cytokine
170	HMGB1	3E+08	Biolegend	Pro-Inflammatory cytokine
171	CD45RA	JS-83	Ebioscience	Naive T cell Marker
172	IL-21	3A3-N2	Biolegend	Pro-Inflammatory cytokine
173	GranzymeB	16G6	Biolegend	Pro-Inflammatory cytokine
174	TLR4	HTA125	Biolegend	Monocyte/DC surface marker
175	MIP-1beta	24006	R&D Systems	Pro-Inflammatory cytokine
176	CD69	FN50	Biolegend	T and B cell Activation marker
209	CD16	3G8	Fluidigm	Monocyte/DC surface marker
191/193	DNA Ir Intercalator		Fluidigm	Nuclear staining
