# Supplementary material for: Pro-Inflammatory Derangement of the Immuno-Interactome in Heart Failure
Source: Front Immunol. 2022 Mar 15;13:817514. doi: 10.3389/fimmu.2022.817514 (PMC8964981; doi:10.3389/fimmu.2022.817514)
Supplement: Supplementary file 5 [file DataSheet_5.csv]

Cell type	HC	HF
Bcell	4.62	4
CD4	6.18	4.12
CD8	6.89	4.61
Mono	7.92	5.31
NK	12.7	5.88
Total Node	286	161
